# Supplementary material for: Structural determinants of CO2-sensitivity in the β connexin family suggested by evolutionary analysis
Source: Commun Biol. 2019 Sep 4;2:331. doi: 10.1038/s42003-019-0576-2 (PMC6726660; doi:10.1038/s42003-019-0576-2)
Supplement: Supplementary file 3 — Supplementary Data 1 [file 42003_2019_576_MOESM3_ESM.xlsx]

## Sheet: Figure 3b
Chelonia				Gekko				Xenopus				Lepidosiren
35	55	0ca		35	55	0ca		35	55	0ca		35	55	0 Ca
822.04	1635.54	1541.08		1831.82	1964.17	2505.54		309.03	711.95	1151.3		153.845	259.337	2224.88
882.317	1778.16	1992.13		1863.78	2231.2	2623.55		538.524	1228.02	1595		277.841	279.776	2245.02
953.574	1820.36	2004.21		1881.92	2391.58	2729.07		696.807	1250.85	1638.97		340.572	350.409	2263.56
966.19	1969.92	2234.16		1904.66	2503.76	2823.2		717.348	1466.95	1824.39		346.677	350.911	2345.55
1018.7	2257.52	2357.31		1973.36	2553.49	2873.65		755.538	1470.2	1843.65		359.481	367.57	2352.74
1148.67	2283.68	2401.49		2033.36	2615.02	2939.49		770.612	1483.1	1844.12		374.624	368.914	2406.38
1161.71	2321.38	2524.13		2034.66	2619.36	2950.43		877.266	1494.51	1888.34		374.708	390.178	2416.55
1249.28	2325.12	2531.33		2062.84	2631.34	2968.53		1129.99	1503.12	1902.52		383.343	461.092	2427.55
1267	2399.37	2532.41		2097.42	2706.63	3124.08		1193.9	1551.54	1906.24		406.656	496.995	2499.07
1274.61	2489.62	2659.13		2111.41	2709.51	3145.76		1213.93	1576.47	1952.11		409.353	502.907	2503.14
1430.18	2498.44	2702.85		2115.19	2709.94	3174.4		1238.92	1586.62	1984.04		412.807	545.277	2509.39
1452.51	2527.25	2709.84		2153.43	2712.58	3254.92		1283.3	1601.73	2071.15		416.104	588.589	2518.62
1482.72	2569.32	2748.35		2158.93	2723.94	3259.84		1310.68	1647.43	2132.73		416.122	630.625	2547.74
1497.14	2572.05	2759.42		2175.21	2834.41	3261.28		1355.47	1648.97	2138.2		423.366	632.164	2548.63
1566.27	2591.3	2916.64		2184.9	2861.33	3321.76		1356.4	1655.12	2154.03		426.655	638.309	2550.67
1617.81	2610.36	3051.56		2228.22	2881.49	3403.45		1362.28	1662.69	2165.4		427.457	639.538	2558.99
1622.28	2674.15	3151.25		2258.86	2912.85	3407.08		1396.16	1663.57	2178.22		432.555	641.303	2589.32
1640.17	2719.07	3304.47		2278.16	2920.46	3427.77		1427.62	1717.84	2222.08		439.483	646.335	2620.38
1674.85	2898.47	3350.96		2295.72	2930.72	3496.7		1430.7	1726.35	2262.47		471.864	655.839	2645.93
1826.2	2931.6	3351.36		2298.14	2940.6	3511.79		1487.43	1765.03	2269.16		480.428	674.094	2649.3
1833.4	2963.37	3427.14		2304.74	2947.56	3521.39		1497.29	1802.78	2371.79		480.966	695.449	2693.05
1849.5	3082.06	3491.88		2305.45	2956.79	3526.7		1544.57	1804.57	2374.15		489.703	695.976	2705.6
1868	3099.56	3498.07		2336.64	2976.44	3547.07		1583.29	1831.63	2418.95		493.734	699.145	2708.87
1893.2	3113	3532.15		2348.07	2997.47	3548.01		1598.86	1835.99	2530.76		495.533	703.222	2736.63
1914.62	3209.93	3552.66		2349.61	3004.18	3555.95		1611.14	1841.95	2557.85		496.101	708.859	2771.49
1918.15	3238.07	3576.13		2355.96	3033.66	3583.04		1618.57	1845.68	2564.72		497.744	709.626	2823.51
1933.18	3282.91	3580.52		2365.09	3050.89	3597.91		1634.54	1852.92	2566.47		498.994	720.12	2846.3
1933.85	3321.21	3581.53		2375.78	3052.25	3607.55		1700.77	1892.99	2575.57		501.525	727.59	2856.05
1983.52	3341.08	3602.78		2378.17	3078.35	3611.04		1704.71	1910.58	2624.19		513.005	730.385	2860.58
1988.99	3407.73	3637.69		2383.31	3086.79	3616.94		1718.12	1931.79	2649.11		524.014	731.423	2865.22
1997.59	3421.85	3646.19		2410.7	3095.95	3633.73		1727.66	1963.97	2665.38		534.058	733.184	2873.46
1998.74	3424.87	3736.35		2419.53	3109.61	3718.66		1729.7	1980.6	2709.06		535.759	740.374	2878.5
2001.84	3425.85	3772.9		2420.26	3119.45	3727.14		1781.34	1986.94	2720.8		540.991	753.609	2906.68
2012.75	3446.5	3772.9		2432.9	3131.24	3729.82		1783.88	2018.37	2780.21		543.763	755.64	2938.44
2013.72	3516.82	3844.22		2443.21	3146.7	3732.43		1787.78	2020.66	2827.97		553.092	756.776	2970.72
2018.25	3553.28	3901.11		2450.28	3157.11	3738.33		1814.57	2047.06	2911.95		553.364	766.969	3004.43
2037.25	3559.82	3909.93		2454.3	3194.81	3750.22		1890.02	2059.17	2933.38		555.468	781.045	3036.37
2040.23	3571.45	3920.18		2459.56	3203.21	3763.35		1906.85	2063.37	2944.88		555.65	783.572	3045.66
2046.86	3611.63	3996.22		2480.34	3244.05	3774.34		1934.54	2080.64	2945.61		561.905	793.745	3059.67
2064.57	3631.23	4009.06		2486.19	3264.42	3782.14		1935.92	2113.4	3018.32		565.858	814.213	3082.68
2076.1	3657.09	4009.52		2489.53	3280.07	3784.53		2003.56	2115.88	3019.24		573.591	816.236	3088.15
2076.84	3667.34	4013.81		2500.76	3298.38	3797.04		2011.5	2119.87	3022.98		579.674	842.778	3113.24
2090.74	3741.76	4014.3		2503.82	3325.28	3799.82		2012.88	2124.05	3055.87		588.363	844.966	3140.65
2096.77	3792.36	4014.73		2509.39	3327.27	3811.91		2018.86	2136.97	3099.43		598.163	852.939	3159.28
2112.79	3794.29	4023.17		2534.71	3335.24	3818.83		2026.6	2141.59	3103.8		611.662	863.481	3169.46
2120.69	3797.38	4043.72		2542.01	3337.09	3819.76		2039.04	2151.83	3111.88		616.987	881.128	3181.88
2177.68	3825.62	4045.34		2551.97	3350.96	3820.83		2050.82	2170.35	3113.15		621.623	895.056	3190.71
2191.15	3826.14	4057.06		2561.34	3362.6	3861.33		2071.77	2183.94	3130.58		621.949	900.554	3194.99
2206.22	3853.83	4092.01		2568.22	3363	3868		2071.89	2184.49	3138.2		631.656	905.633	3207.75
2207.03	3867.63	4105.46		2571.32	3364.23	3873.05		2080.43	2191.82	3139.23		637.887	908.255	3244.95
2247.03	3887.2	4107.28		2575.28	3365.84	3874.6		2100.47	2215.74	3139.85		654.36	911.597	3254.25
2253.17	3958.32	4116.66		2579.08	3366.87	3880.68		2113.72	2225.63	3153.49		655.464	912.792	3256.05
2267.12	3975.71	4141.35		2579.39	3369.72	3888.35		2132.84	2225.83	3188.65		661.073	916.201	3268.87
2312.87	4000.65	4157.71		2579.79	3383.49	3925.52		2151.49	2226.28	3192.84		671.944	919.331	3298.1
2333.42	4046.68	4175.98		2592.98	3398.65	3929.55		2169.91	2256.19	3193.81		672.124	929.387	3304.02
2357.97	4047.35	4192.76		2597.81	3403.54	3936.53		2177.05	2263.47	3201.48		675.989	936.236	3304.65
2363.95	4065.99	4216.19		2599.61	3406.76	3939.32		2198.27	2294.66	3207.05		697.182	948.598	3328.62
2383.25	4072.19	4221.5		2607.38	3407.05	3960.12		2200.11	2297.09	3220.84		723.854	950.201	3353.04
2383.59	4095.65	4230.07		2620.38	3407.95	3967.26		2210.43	2305.49	3247.13		725.273	951.264	3353.66
2418.71	4098.56	4231.71		2628.11	3408.66	3970.57		2217.89	2316.76	3258.8		732.448	957.891	3369.08
2423.72	4114.69	4232		2641.18	3408.72	3999.09		2237.69	2344.94	3282.12		745.706	963.116	3433.67
2435.48	4160.49	4238.1		2641.27	3428.68	4000.28		2242.6	2350.61	3289.13		745.984	966.485	3433.71
2447.73	4160.97	4253.46		2652.82	3437.37	4002.98		2296.4	2357.44	3292.82		749.914	975.254	3457.34
2448.31	4180.33	4311.77		2659.91	3449.99	4004.39		2303.64	2368.47	3311.09		753.806	979.388	3460.86
2453.54	4184.74	4312.13		2660.8	3451.24	4027.15		2305.41	2370.23	3335.3		754.097	991.604	3499.91
2463.45	4197.27	4317.62		2664.03	3454.59	4050.04		2305.83	2416.5	3338.23		754.596	992.842	3538.57
2464.68	4198.55	4321.48		2666.64	3474.99	4114.98		2307.39	2430.07	3388.2		757.983	999.951	3563.82
2478.63	4215.67	4323.9		2673.65	3482.95	4120.44		2326.28	2433.55	3430.41		769.493	1003	3603
2490.23	4220.86	4338.76		2693.15	3484.33	4136.08		2338.61	2437.35	3432.06		769.993	1004.72	3604.35
2494.32	4227.65	4382.21		2700.25	3487.69	4139.66		2362.61	2444.84	3469.06		778.213	1015.47	3607.88
2532.28	4241.66	4385.08		2701.01	3490.06	4165.52		2373.98	2462.18	3471.62		798.042	1016.87	3611.28
2549	4271.38	4396.83		2712.37	3497.61	4186.86		2378.32	2465.8	3493.67		809.934	1018.39	3650.57
2551.43	4301.88	4413.5		2716.45	3533.73	4203.19		2389.01	2479.89	3503.72		813.114	1035.81	3652.64
2561.42	4305.95	4435.49		2719.27	3546.23	4218.44		2408.47	2493.96	3519.02		816.321	1046.68	3653.1
2565.11	4318.8	4500.22		2729.03	3558.34	4218.44		2410.54	2500.37	3566.09		818.564	1048.75	3655.11
2576.16	4339.31	4508.07		2747.7	3562.04	4247.27		2434.63	2522.66	3584.68		824.742	1051.79	3665.21
2583.57	4342.41	4547.46		2754.73	3565.92	4249.11		2461.02	2543.42	3600.48		830.819	1056.58	3671.19
2585.44	4367.21	4554.86		2757.23	3570.05	4280.02		2468.61	2607.05	3632.91		841.315	1067.73	3723.28
2607.6	4371.12	4563.27		2763.07	3585.23	4281.82		2504.88	2614.52	3663.56		845.148	1076.72	3744.62
2608.28	4373.88	4564.69		2764.63	3591.37	4288.64		2505.89	2618.39	3668.1		846.938	1085.85	3759.18
2631.8	4405.09	4564.69		2770.18	3593.84	4291.55		2514.97	2649.65	3688.51		854.641	1087.84	3768.16
2642.42	4406.98	4570.08		2772.45	3595.12	4292.96		2522.35	2649.77	3693.56		860.653	1091.62	3795.15
2659.72	4429.31	4578.85		2775.2	3596.58	4306.15		2525.37	2654.18	3711.86		879.035	1100.09	3819.18
2664.61	4430.87	4604.49		2775.23	3607.61	4330.65		2537.38	2655.77	3719.48		881.65	1100.65	3830.06
2666.94	4436.04	4627.02		2785.81	3631.37	4345.53		2542.95	2664.25	3731.35		881.714	1114.67	3832.67
2674.16	4437.73	4652.7		2795.8	3632.75	4352.76		2557.67	2665.38	3731.76		892.796	1118.28	3840.07
2676.31	4445.61	4653.02		2809.1	3641.12	4370.06		2564.11	2670.45	3732.98		902.982	1121.29	3845.37
2684.93	4451.48	4660.61		2810.83	3641.69	4398.65		2567.87	2677.52	3748.13		904.567	1121.71	3871.24
2688.51	4458.47	4661.15		2812.1	3658.42	4407.4		2594.54	2679.71	3786.8		906.7	1125.4	3876.23
2689.94	4460.85	4661.88		2817.55	3661.73	4433.77		2645.38	2681.15	3788.09		911.827	1126.64	3889.87
2690.53	4477.88	4662.16		2828.7	3666.23	4436.4		2647.68	2682.31	3826.72		914.103	1150.48	3909.13
2712.21	4496.11	4670.95		2836.97	3666.45	4443.47		2669.8	2698.27	3835.08		924.916	1153.14	3920.02
2713.33	4499.03	4698.61		2841.64	3669.16	4445.71		2681.32	2707.26	3848.54		928.679	1173.11	3931.78
2728.98	4509.47	4707.28		2893.39	3675.59	4446.19		2730.64	2711.89	3884.06		946.8	1176.65	3960.81
2735.43	4535.92	4714.94		2902.29	3679.01	4453.98		2740.55	2714.86	3885.01		956.719	1178.81	3962.07
2750.86	4540.52	4717.97		2907.3	3691.55	4467.35		2747.85	2732.41	3887.21		959.199	1180.35	3980.39
2758.2	4574.36	4742.41		2913.84	3720.86	4480.93		2755.7	2737.52	3899.08		968.736	1187.25	4011.32
2780.49	4618.19	4744.97		2917.1	3724.18	4488.12		2803.94	2753.6	3910.02		976.89	1190.18	4025.66
2797.67	4632.62	4760.99		2927.19	3735.25	4488.92		2810.61	2767.89	3986.5		984.757	1195.86	4053.45
2805.57	4644.96	4763.8		2930.08	3740.73	4491.65		2816.26	2785.8	3991.59		988.126	1196.67	4053.69
2807.16	4664.1	4784.3		2934.5	3740.76	4495.9		2843.32	2801.52	3992.34		989.186	1200.57	4059.06
2813.75	4682.75	4808.25		2939.63	3744.17	4498.23		2846.07	2809.59	3996.64		992.036	1202.72	4086.25
2816.5	4693.87	4811.34		2944.67	3757.97	4501.05		2850.07	2813.34	4025		995.99	1230.07	4088.96
2819.08	4694.6	4819.59		2950.01	3766.99	4504.27		2882.34	2818.95	4026.19		1019.63	1238.72	4111.94
2832.59	4695.54	4825.94		2951.45	3780.38	4510.16		2910.39	2821.02	4046.69		1022.5	1240.78	4149.82
2838.15	4703.86	4827.38		2962.62	3781	4510.69		2922.28	2834.41	4052.27		1028.59	1256.76	4174.43
2839.32	4737.19	4827.38		2969.73	3783.34	4514.46		2945.53	2840.23	4072.27		1034.77	1257.76	4190.48
2845.2	4743.42	4838.29		2978.82	3788.64	4514.58		2978.94	2842.35	4077.9		1036.95	1266.66	4200.27
2849.19	4748.3	4842.26		2992.81	3799.28	4517.93		2984.84	2849.52	4087.5		1091.49	1269.65	4212.2
2856.21	4756.35	4847.9		2994.46	3806.88	4523.76		2988.34	2861.3	4089.7		1103.75	1277.48	4221.22
2887.57	4774.64	4854.04		3001.72	3807.41	4524.58		2991.84	2869.86	4097.56		1126.92	1304.87	4241.08
2900.66	4810.72	4861.19		3003.03	3812.89	4527.43		3005.62	2889.39	4125.26		1145.83	1314.02	4277.27
2901.34	4829.44	4867.87		3005.97	3815.63	4552.09		3009.37	2898.94	4131.37		1149.99	1328.92	4283.77
2912.42	4831.79	4885.24		3012.05	3824.05	4571.09		3012.89	2924.03	4176.38		1169.68	1330.9	4308.83
2976.57	4844.6	4910.13		3018.58	3825.28	4572.29		3038.45	2935.04	4190.14		1194.55	1331.58	4313.58
2986.35	4875.12	4943.99		3021.16	3825.29	4575.31		3038.85	2944.57	4191.51		1216.14	1352.91	4322.86
2992.22	4957.45	4951.81		3032.8	3826.7	4578.53		3044.17	2946.86	4208.69		1230.16	1361.59	4336.31
3035.06	4964.83	4968.07		3039.51	3834.61	4591.8		3053.21	2953.55	4209.55		1259.05	1381.28	4344.11
3047.42	4967.28	4972.46		3043.04	3851	4593.01		3065.26	2956.89	4221.97		1273.04	1384.11	4380.84
3053.6	4976.73	5047.77		3045.52	3861.96	4595.05		3079.16	2957.57	4244.1		1275.83	1385.31	4392.24
3054.62	5007.57	5101.05		3047.34	3862.97	4595.41		3092.56	2985.36	4248.62		1280.53	1387.17	4400.08
3085.93	5012.89	5150.72		3055.79	3865.43	4606.85		3107.37	2986.02	4250.87		1281.15	1394.4	4444.39
3093.18	5027.78	5171.13		3064	3882.77	4616.14		3114.26	3026.18	4269.22		1281.66	1421.26	4452.61
3130.68	5039.34	5172.21		3064.3	3890.5	4619.63		3116.6	3032.26	4297.72		1314.15	1423.72	4486.26
3131.43	5058.96	5207.04		3072.53	3897.43	4626.22		3127.46	3034.63	4332.64		1338.18	1442.99	4509.79
3137.54	5067.48	5211.9		3076.09	3907.78	4632.64		3131.95	3089.62	4347		1339.8	1449.98	4533.53
3143.57	5104.36	5230.98		3078.84	3961.69	4648.27		3141.97	3110.21	4414.13		1382.89	1451.25	4543.48
3144.58	5144.69	5231.99		3081.95	3966.47	4652.91		3142.53	3114.02	4443.55		1389.1	1464.52	4545.35
3150.72	5159.1	5232.44		3084.99	3966.47	4658.02		3146.78	3122.33	4479.44		1413.69	1479.38	4560.05
3152.22	5188.8	5256.08		3086.14	3996.48	4661.12		3150.2	3145.03	4509.16		1415.22	1487.65	4590.61
3174.07	5223.09	5265.09		3088.72	3999.21	4672.81		3152.58	3148.68	4531.73		1416.09	1489.49	4595.21
3204.39	5229.74	5279.35		3094.31	4007.54	4674.49		3162.17	3152.17	4570.65		1436.83	1491.19	4647.34
3220.89	5254.18	5285.43		3114.56	4017.56	4679.34		3163.95	3152.51	4613.41		1448.39	1493.05	4659.55
3236.38	5265.37	5297.8		3119.3	4019.6	4685.9		3176.76	3164.86	4629.91		1456.38	1516.01	4702.33
3239.98	5333	5298.27		3121.16	4020.05	4686.99		3177.5	3177.77	4648.64		1460.1	1525.06	4713.64
3245.55	5339.13	5320.56		3122.61	4026.99	4704.09		3182.76	3179.71	4653.85		1483.85	1535.19	4780.09
3282.98	5347.97	5381.26		3125.22	4027.66	4713.63		3184.05	3190.58	4660.19		1495.94	1538.32	4836.23
3288.94	5387.24	5388.4		3125.5	4028.78	4719.82		3184.76	3194.99	4662.55		1527.01	1545.08	4853.15
3289.64	5387.91	5402.5		3126.21	4029.53	4721.13		3200.27	3204.68	4669.99		1530.33	1552.19	4857.65
3296.03	5411.52	5403.36		3136.67	4038.3	4726.88		3201.98	3212.1	4686.73		1532.05	1563.31	4920.64
3339.26	5463.93	5416.87		3141.23	4040.67	4727.52		3224.79	3221.33	4694.71		1542.92	1574.35	4925.13
3345.95	5486.07	5475.27		3144.14	4043.82	4732.72		3229	3231.59	4695.77		1577.93	1584.73	4996.99
3352.88	5541.3	5479.34		3144.47	4046.55	4736.26		3253.53	3251.06	4699.7		1584.5	1591.66	5004.01
3354.78	5550.68	5486.05		3146.54	4055.68	4737.53		3259.63	3251.21	4714		1592.69	1599.7	5054.95
3363.24	5551.91	5486.37		3147.02	4060.12	4739.84		3271.55	3280.96	4731.14		1593.6	1611.41	5062.17
3382.57	5583.47	5489.38		3158.08	4060.6	4740.57		3287.63	3304.67	4737.03		1608.49	1613.98	5069.48
3387.47	5586.61	5507.89		3166.27	4061.95	4742.07		3293.39	3316.74	4801.37		1616.09	1620.72	5091.35
3426.34	5591.06	5531.1		3181.6	4073.13	4752.09		3303.73	3318.28	4806.87		1618.53	1629.79	5121.92
3427.57	5591.39	5566.44		3183.83	4073.54	4756.75		3307.05	3320.52	4807.47		1625.4	1634.01	5142.1
3429.19	5593.09	5575.96		3188.3	4073.57	4760.1		3319.66	3336.02	4808.33		1651.91	1650.29	5152.06
3456.6	5601.65	5590.6		3188.53	4074.72	4774.35		3388.09	3338.31	4870.19		1680.97	1673.39	5161.85
3469.39	5609.52	5604.1		3191.28	4082.43	4775.39		3400.14	3345	4881.1		1682.52	1683.14	5183.47
3494.74	5642.71	5637.25		3200.13	4089.12	4779.21		3403.7	3346.21	4887.63		1702.42	1683.96	5185.01
3503.98	5741.04	5652.81		3200.43	4092.35	4779.98		3408.61	3355.24	4891.24		1704.14	1686.72	5204.69
3522.55	5747.31	5696.61		3206.8	4094.03	4782.09		3413.31	3374.09	4897.76		1705.06	1688.05	5307.18
3541.86	5760.7	5742.98		3208.69	4094.77	4786.52		3420.64	3385.8	4919.3		1710.18	1688.18	5358.84
3551.92	5763.16	5795.43		3209.48	4104.73	4787		3425.26	3414.1	4938.91		1723.13	1689.02	5375.29
3575.44	5785.1	5803.21		3213.76	4108.53	4789.82		3432.07	3416.15	4975.72		1733.54	1698.36	5425.78
3578.32	5816.79	5805.88		3215.34	4121.85	4806.7		3446.71	3427.23	4985.13		1742.97	1703.19	5428.42
3590.53	5831.14	5819.05		3216.7	4124.41	4808.4		3467.98	3429.59	5046.62		1744.56	1703.39	5442.48
3599.82	5885.29	5837.38		3223.47	4130.03	4810.32		3474.77	3433.61	5072.14		1745.5	1717.13	5468.91
3645.2	5885.87	5850.01		3232.02	4130.78	4828.03		3482.1	3437.34	5138.49		1747.16	1718.22	5488.7
3652.43	5890.49	5862.81		3236.87	4131.8	4843.07		3484.99	3442.96	5140.97		1750.09	1721.32	5523.7
3671.29	5907.93	5909.7		3237.82	4138.66	4864.14		3504.63	3460.54	5149.35		1753.42	1730.12	5639.82
3677.09	5925.31	5920.76		3244.88	4141.05	4868.22		3505.4	3462.67	5174.63		1755.52	1742.32	5684.45
3677.91	5945.02	5921.52		3244.96	4153.09	4875		3507.69	3476.31	5209.06		1773.53	1759.66	5688.63
3685.39	5950.85	5924.49		3246.65	4168.52	4894.22		3511.31	3482.97	5209.38		1810.37	1764.82	5697.77
3696.38	5955.02	5939.74		3260.19	4171.22	4900.84		3539.85	3486.2	5210.55		1829.01	1808.02	5764.06
3696.64	5970.15	6029.56		3269.03	4178.09	4905.27		3546.99	3500.54	5246.53		1836.95	1812.73	5806.32
3738.64	6146.91	6032.04		3269.82	4183.32	4909.73		3548.34	3519.08	5252.37		1858.05	1834.05	5821.27
3754.07	6241.78	6033.72		3270.77	4183.72	4921.27		3553.29	3540.16	5255.3		1862.01	1847.13	5826.42
3771.52	6269.55	6104.83		3272.46	4185.31	4940.91		3553.53	3555.65	5266.34		1876.59	1866.83	5840.41
3772.16	6294.61	6200.08		3273.93	4186.1	4958.22		3555.45	3575.49	5363.3		1918.01	1869.68	5859.66
3792.42	6301.63	6204.84		3279.84	4189.37	4959.63		3563.27	3584.36	5401.94		1959.37	1871.48	5875.13
3800.92	6306.52	6345.03		3279.89	4197.69	4961.53		3577.49	3592.14	5420.81		1964.44	1891.86	6091.39
3814.31	6314.36	6409.53		3283.9	4204.58	4963.31		3609.16	3604.63	5434.06		1969.66	1914.14	6099.94
3817.29	6320.79	6445.82		3284.35	4210.71	4966.5		3613.23	3605.15	5439.92		1987.03	1951.71	6116.27
3825.47	6378.48	6495.86		3284.95	4214.65	4973.77		3614.18	3611.39	5496.46		2013.16	1961.77	6225.7
3840.97	6398.82	6513.69		3290.88	4220.2	4991.78		3618.66	3628.87	5533.55		2022.24	1964.92	6273.75
3842.68	6423.75	6530.56		3296.57	4221.07	4996.63		3631.21	3653.17	5536.6		2052.98	1973.48	6298.17
3850.15	6445.79	6535.45		3306.73	4223.39	4996.76		3667.8	3658.01	5540.63		2070.84	1986.37	6386.42
3856.41	6617.28	6569.67		3310.09	4233.44	4998.13		3669.49	3667.16	5562.2		2103.84	1988.67	6391.53
3885.3	6710.95	6584.78		3312.94	4241.56	5027.5		3675.43	3683.14	5621.68		2110.88	2008.72	6409.62
3902.46	6719.45	6602.15		3315.61	4254.35	5030.6		3684.59	3706.79	5621.74		2112.44	2044.5	6474.45
3904.21	6739.99	6640.32		3326.86	4258.64	5031.57		3705.58	3717.99	5629.7		2127.76	2048.41	6517.2
3960.09	6783.3	6643.46		3331.89	4265.27	5033.03		3719.85	3741.31	5633.16		2133.83	2051.72	6574.16
3970.72	6785.69	6667.03		3339.43	4265.6	5037.1		3735.63	3758.5	5663.11		2136.41	2132.55	6631.22
3977.02	6805.65	6726.89		3340.86	4268.66	5043.59		3746.25	3764.02	5680.77		2139.97	2142.29	6682.12
3991.72	6823.99	6750.23		3342.94	4270.87	5052.55		3780.72	3793.28	5688.62		2141.01	2162.51	6764.22
4008.27	6881.66	6769.3		3344.31	4270.87	5076.74		3787.39	3801.97	5706.82		2149.85	2198.57	6833.3
4012.04	6890.89	6856.61		3351.11	4275.45	5082.36		3820.98	3842.68	5721.63		2163.24	2259.29	7026.66
4040.33	6909.14	6884.55		3352.77	4275.97	5094.05		3833.75	3857.56	5740.6		2211.01	2270.91	7095.05
4043.15	6952.6	6906.72		3352.78	4283.56	5096.08		3875.78	3878.88	5750.25		2218.8	2402.19	7244.72
4056.42	6980.83	7077.6		3362.74	4286.58	5096.36		3879.3	3920.06	5772.28		2221.27	2454.8	7280.13
4058.24	7009.69	7132.22		3371.08	4287.1	5103.24		3882.12	3923.35	5794.14		2266.41		7373.85
4072.55	7131.23	7167.78		3377.57	4301.82	5106.71		3886.62	3940.54	5829.73		2299.11		7473.51
4081.78	7132.64	7197.51		3391.6	4314.07	5110.34		3888.92	3950.48	5851.71		2328.07		7484.9
4088.79	7139.4	7228.13		3393.4	4326.5	5111.53		3891.33	4013.39	5885.8		2347.57		7554.34
4097.97	7162.17	7233.28		3398.7	4328.45	5116.78		3926.42	4022.24	5911.07		2388.99		7622.26
4102.18	7201.68	7244.74		3398.8	4331.45	5123.7		3946.88	4039.88	5962.84
4143.3	7232.56	7275.57		3404.57	4341.94	5130.45		3947.29	4041	6071.29
4145.84	7563.35	7332.47		3434.93	4343.72	5130.5		3953.61	4041.91	6075.96
4216.43	7564.38	7389.26		3439.95	4344.6	5132.53		3954.58	4048.78	6089.35
4279.02	7750.13	7433.15		3440.68	4359.9	5146.15		3958.96	4100.25	6092.96
4292.49	7821.13	7469.39		3444.46	4389.68	5151.75		3969.16	4132.08	6141.91
4294.46	8003.37	7510.81		3447.38	4397.57	5165.49		3993.12	4146.43	6182
4326.89	8005.64	7571.3		3450.95	4400.45	5167.48		3996.97	4146.76	6232.76
4349.74	8046.47	7612.36		3480.43	4405.31	5179.65		4009.44	4151.09	6250.85
4354.06	8447	7682.41		3483.04	4408.49	5182.32		4044.26	4182.02	6273.53
4357.14	8641.99	7690.52		3484.92	4415.39	5183.86		4057	4202.41	6283.49
4361.61	8724.21	7744.25		3488.91	4417.16	5185.86		4065.32	4205.96	6292.77
4405.46	8775.62	7857.78		3491.5	4418.63	5188.91		4068.92	4213.45	6307.08
4426.34	8938.05	7878.85		3504.17	4425.15	5205.74		4069.43	4228.1	6311.43
4447.35	9160.76	7899.51		3510.17	4429.29	5209.93		4070.26	4232.08	6316.87
4463.07	9247.98	7990.2		3514.98	4436.84	5210.95		4071.36	4244.86	6408.47
4514.34	9471.45	8102.14		3515.63	4452.39	5218.42		4084.99	4295.89	6408.59
4548.79	9964.49	8219.33		3519.98	4467.81	5218.78		4094.59	4308.33	6487.27
4551.77		8255.65		3537.66	4497.34	5236.86		4120.96	4315.55	6505.86
4555		8641.19		3541.84	4498.82	5237.21		4131.31	4357.84	6519.55
4558.42		8665.86		3562.13	4499.35	5241.06		4147.69	4382.03	6532.59
4577.82		8804.98		3567.69	4500.4	5243.59		4156.53	4420.79	6588.65
4589.49		8896.74		3567.73	4500.77	5245.85		4161.03	4427.08	6602.48
4598.88		8997.72		3571.41	4503.07	5246.19		4173.84	4465.93	6633.06
4636		9039.55		3578.9	4508.95	5257.83		4208.2	4481.36	6646.64
4648.62		9105.09		3593.62	4514.75	5258.25		4239.29	4529.17	6690.69
4649.51		9139.69		3607.95	4535.85	5261.19		4306.83	4541.2	6713.26
4656.3		9665.13		3609.55	4537.45	5281.18		4354.4	4563.61	6730.41
4659.3		10548.4		3610.3	4558.35	5285.66		4362.39	4573.82	6746.8
4672.14		10971.7		3612.3	4561.88	5290.29		4410.39	4588.4	6836.73
4694.07		12509.8		3613.39	4566.24	5291.08		4438.95	4600.49	6866.33
4742.02		12679.2		3614.48	4572.97	5296.49		4461	4627.24	6919.45
4747.09				3621.04	4609.82	5316.51		4491.44	4668.67	6944.95
4795.76				3636.43	4614.78	5320.56		4505.32	4717.2	6979.71
4821.08				3640.31	4617.49	5338.09		4524.28	4772.02	7223.74
4834.68				3643.72	4618.53	5340.92		4541.57	4834.24	7348.59
4855.68				3646.66	4621.62	5341.76		4549.43	4906.19	7543.48
4869.76				3674.6	4626.8	5344.75		4588.39	4948.54	7545.77
4927.71				3678.01	4636.51	5351.5		4594.73	5035.97	7571.79
4992.68				3679.36	4637.53	5356.18		4605.3	5049.53	7664.77
5054.68				3682.07	4640.78	5357.73		4636.61	5081.17	7677.7
5060.27				3690.51	4648	5364.75		4639.99	5289.23	7779.4
5086.3				3700.62	4648	5373.18		4643.38	5306.89	7900.24
5118.4				3719.62	4651.24	5374.24		4644.22	5311.33	8542.19
5157.58				3722.44	4652.86	5374.68		4658.59	5322.9	8590.21
5162.17				3723.36	4656.95	5390.46		4711.13	5462.46	8592.98
5239.84				3725.34	4659.32	5398.83		4767.7	5471.51	8849.13
5257.61				3726.37	4671.18	5406.4		4788.9	5483.83	9109.49
5289.51				3731.25	4673.77	5408.27		4791.12	5605.16	9341.21
5357.17				3738.39	4676.35	5425.08		4822.34	5606.91	10954.7
5367.48				3739.25	4692.63	5429.63		4844.04	5672	10999
5504.23				3743.6	4696.23	5431.74		4926.68	5673.9	14177.1
5524.22				3747.66	4698.56	5437.74		4943.68	5733.48
5536.47				3748.05	4711.47	5446.31		4954.48	5768.78
5554.66				3751.39	4711.63	5451.06		4983.37	5808.61
5567.16				3784.95	4722.87	5464.17		5008.28	5823.9
5568.89				3786.05	4730.69	5464.48		5011.29	5908.35
5612.83				3786.59	4733.75	5466.37		5045.95	6024.01
5620.87				3786.77	4742.35	5477.01		5071.72	6183.74
5653.16				3787.25	4749.7	5480.31		5117.74	7461.51
5666.03				3806.1	4752.26	5487.71		5118.37	7778.04
5703.39				3807.02	4755.05	5490.6		5170.02
5749.41				3821.18	4758.62	5497.21		5190.42
5821.68				3821.51	4776.98	5501.51		5256.62
5857.61				3834.69	4777.04	5501.71		5292.75
5959.33				3852.09	4806.36	5511.79		5293.53
5972.96				3852.84	4812.02	5523.01		5342.25
6287.2				3853.84	4821.05	5526.95		5386.48
6701.81				3879.43	4822.15	5535.68		5491.27
6724.97				3879.61	4823.57	5537.93		5559.71
6808.79				3879.95	4864.15	5538.35		5588.2
6921.8				3898.24	4866.94	5544.2		5624.61
7025.86				3901.05	4871	5548.4		5741.72
				3903.57	4887.35	5556.63		5788.13
				3914.2	4890.4	5571.03		5830.92
				3924.75	4910.22	5571.93		5869.5
				3940.87	4917.35	5586.68		5913.03
				3956.32	4917.84	5597.03		5967.6
				3958.54	4917.84	5602.33		6058.12
				3960.69	4918.84	5615.79		6093.99
				3962.74	4920.93	5620.48		6107.29
				3963.55	4932.02	5633.89		6112.98
				3964.84	4946.56	5636.42		6135.18
				3965.77	4948.59	5639.99		6345.32
				3978.64	4955.07	5652.12
				3990.94	4956.4	5662.88
				4017.55	4966.59	5669.45
				4031.34	4976.09	5671.52
				4032.08	4996.28	5673.24
				4042.86	4996.52	5691.39
				4057.03	4999.41	5695.97
				4057.46	5007.17	5704.55
				4072.61	5009.32	5709.61
				4083.24	5043.89	5731.43
				4096.41	5051.47	5733.26
				4128.7	5057.89	5737.28
				4135.34	5072.4	5738.47
				4143.22	5072.47	5744.2
				4143.34	5088.48	5748.06
				4145.74	5094.84	5757.77
				4160.28	5101.3	5758.94
				4162.42	5129.24	5778.47
				4166.3	5139.86	5782.99
				4168.42	5144.95	5792.76
				4182.07	5152.47	5798.73
				4186.25	5153.03	5801.77
				4187.45	5153.86	5804.21
				4205.91	5162.87	5818.15
				4219.72	5165.76	5819.74
				4222.09	5168.34	5823.61
				4224.39	5171.64	5824.97
				4246.57	5175.02	5825.36
				4247.69	5176.96	5825.68
				4249.88	5176.96	5838.49
				4250.99	5181.68	5850.81
				4253.02	5190.56	5855.36
				4266.44	5202.34	5858.98
				4276.52	5204.86	5863.48
				4276.59	5204.86	5866.46
				4277.21	5226.02	5867.5
				4285.33	5236.4	5869.07
				4291.07	5240.93	5869.15
				4300.45	5241.58	5884.38
				4303	5243.3	5884.39
				4305.29	5243.41	5889.95
				4316.38	5264.65	5920.05
				4324.63	5290.37	5920.07
				4324.89	5297.1	5929.77
				4326.96	5297.42	5936.38
				4329.38	5301.63	5950.1
				4344.2	5320.45	5958.94
				4356.31	5326.01	5959.33
				4395.92	5333.19	5965.86
				4396.5	5340.94	5966.64
				4414.03	5342.43	5970.12
				4414.95	5344.31	5971.46
				4435.34	5349.71	5990.65
				4444.41	5384.11	5992.15
				4455.02	5397.59	5995.32
				4461.46	5431.2	6000.07
				4502.36	5439.79	6001.33
				4537.61	5453.49	6002.78
				4562.25	5454.54	6010.84
				4574.73	5460.12	6015.97
				4581.25	5467.85	6020.4
				4588.19	5478.91	6022.96
				4594.43	5481.31	6023.11
				4598.19	5483.73	6053.3
				4621.99	5485.44	6069.77
				4626.36	5498.34	6082.44
				4635.14	5499.7	6085.44
				4637.59	5499.92	6086.55
				4638.08	5511.53	6089.94
				4654.38	5532.73	6096.02
				4665.26	5534.09	6096.42
				4705.65	5534.79	6115
				4708.04	5535.57	6125
				4718.25	5536.48	6133.27
				4721.53	5590.1	6137.44
				4744.11	5593.63	6139.65
				4744.89	5594.87	6144.27
				4755.05	5599.29	6144.9
				4774.31	5599.36	6148.09
				4776.69	5613.2	6150.03
				4782.34	5618.43	6156.21
				4787.47	5618.43	6156.26
				4792.99	5619.71	6163.13
				4793.31	5622.42	6173.16
				4848.96	5638.2	6181.43
				4854.34	5639.18	6187.35
				4870.34	5642.23	6193.53
				4884.15	5670.1	6211.41
				4885.54	5672.33	6225.03
				4892.75	5687.77	6229.49
				4895.55	5688.72	6235.12
				4896.12	5696.28	6241.28
				4928.2	5719.92	6245.3
				4974.31	5729.53	6263.62
				4977.95	5753.07	6265.84
				4982.77	5754.95	6266.92
				4997.36	5755.91	6268.95
				5002.3	5755.91	6269.06
				5018.97	5756.04	6270.35
				5030.51	5758.32	6272.45
				5054.88	5763.51	6273.18
				5067.68	5770.43	6273.55
				5069.02	5775.68	6274.84
				5096.62	5781.92	6280.29
				5134.1	5786.44	6280.36
				5228.72	5795.16	6281.42
				5234.76	5810.58	6286.76
				5287.55	5812.12	6291.21
				5297.61	5812.81	6300.52
				5305.89	5822.65	6314.28
				5308.96	5862.78	6316.7
				5319.25	5884.87	6334.56
				5326.95	5916.23	6351.05
				5380.06	5925.18	6353.15
				5392.89	5931.57	6357.69
				5435.98	5938.32	6359.51
				5513.81	5951.27	6371.82
				5517.1	5980.89	6371.82
				5606.98	5985.62	6380.17
				5627.52	6002.94	6382.65
				5630.64	6010.12	6383.17
				5664.35	6056.63	6385.35
				5668.56	6080.18	6392.9
				5706.45	6080.22	6399.48
				5728.02	6096.07	6406.27
				5877.3	6102.21	6426.45
				5879.4	6106.91	6426.84
				5904.47	6116.35	6428.79
				5988.07	6121.6	6429.89
				6027.22	6142.9	6436.35
					6144.4	6453.92
					6175.49	6456.65
					6177.49	6470.16
					6177.58	6496.41
					6178.5	6500.02
					6181.84	6529.27
					6183.68	6538.9
					6201.09	6540.25
					6205.73	6545.56
					6210.29	6547.57
					6225.32	6549.97
					6233.01	6550.01
					6240.5	6558.71
					6254.82	6575.64
					6277.28	6581.66
					6284.7	6595.34
					6287.61	6595.34
					6294.87	6601.13
					6297.76	6606.73
					6299.08	6612.57
					6300.19	6613.27
					6306.68	6616.71
					6330.86	6617.13
					6373.61	6626.96
					6386.96	6638.66
					6443.18	6648.74
					6454.05	6663.78
					6463.76	6666.57
					6500.01	6667.08
					6503.13	6671.12
					6535.29	6690.19
					6558.78	6695.77
					6565.57	6702.15
					6566.53	6714.59
					6580.51	6718.59
					6607.53	6722.1
					6610.41	6749.63
					6636.85	6750.23
					6703.99	6759.85
					6706.56	6769.06
					6718.91	6788.72
					6754.17	6789.78
					6787.39	6807.1
					6820.91	6807.15
					6837.17	6810.16
					6851.38	6813.34
					6877.34	6826.6
					6911.95	6837.83
					6914.35	6839.07
					6914.45	6861.73
					6917.28	6890.1
					6919.16	6898.75
					6972	6900.17
					6977.62	6906.05
					6978.91	6907.6
					7041.29	6914.46
					7048.17	6936.43
					7084.14	6940.47
					7110.42	6941.79
					7126.69	6942.93
					7131.61	6951.03
					7142.94	6956.32
					7221.94	6966.45
					7226.54	6967.89
					7230.59	6993.36
					7257.42	6997
					7270.86	7002.23
					7293.05	7005.89
					7313.86	7013.1
					7317.15	7019.97
					7367.31	7020.5
					7379.83	7021.21
					7380.93	7036.02
					7386.36	7045.34
					7426.36	7048.18
					7545.6	7056.32
					7636.76	7069.22
					7644.11	7078.73
					7667.48	7080.13
					7736.02	7108.21
					7788.19	7112.19
					7799.62	7116.29
					7818.93	7207.08
					7825.25	7213.57
					7865.85	7213.57
					7876.34	7218.06
					7946.53	7232.78
					7964.16	7239.79
					8027.27	7252.81
					8154.73	7272.93
					8216.05	7273.21
					8331.02	7277.07
					8352.44	7283.34
					8581.17	7314.14
					8647.74	7316.25
					8842.33	7317.6
					8976.77	7324.13
					9079.35	7331.66
					9368.07	7342.52
					9527.73	7343.54
					9739.69	7347.21
					9825.09	7364.77
					9832.37	7376.55
					10411.2	7378.16
						7402.27
						7431.34
						7459.28
						7476.48
						7500.87
						7524.23
						7544.63
						7560.2
						7578.57
						7580.73
						7586.47
						7605.2
						7654.91
						7682.46
						7685.7
						7711.53
						7720.46
						7741.37
						7755.65
						7827.83
						7838.98
						7864.23
						7900.8
						7916.31
						7916.36
						7939.36
						7960.75
						8024.28
						8024.45
						8031.57
						8038.35
						8040.28
						8074.77
						8148.13
						8194.42
						8203.3
						8225.38
						8248.77
						8289.41
						8293.72
						8316.06
						8363.06
						8447.91
						8447.91
						8471.8
						8482.34
						8523.58
						8552.54
						8568.62
						8755.36
						8901.45
						9209.52
						9320.4
						9509.62
						9633.48
						9881.54
						10008.8

## Sheet: Figure 3c
Chelonia			Gekko			Xenopus			Lepidosiren
55	0Ca		55	0Ca		55	0Ca		55	0Ca
1024.95	1416.37		610.413	1966.13		-161.421	738.857		206.595	2439.33
925.962	1364.91		1788.8	2735.19		103.511	1057.77		566.623	3545.44
1700.03	1979.39		944.59	2053.46		201.24	1247.11		324.503	4773.8
3929.64	3292.34		1227.58	2514.68		293.204	816.493		84.117	3016.43
2201.22	1821.85		2152.81	1849.01		56.4975	2420		-118.562	2002.67
							876.237

## Sheet: Figure 4 -conductance changes
Untransfected	Chelonia	Gekko	Xenopus
0.1	0.95	7.55	-0.68
0.1	5.5	2.15	0.48
0.38	0.55	7.35	-0.38
-1.04	0.98	1.25	0.05
0.1	1.8	1.35	-0.24
1.1	0.6	0.85	0.6
-1.85	0.95	0.225	-0.95
-0.4	1.25		0.95
0.25	1.55		-1.15
-0.6	1.6		0.35
	1.2
	3.4
	2.1
	0.38

## Sheet: Figure 5b
xtCx26ΔPV				hCx26 + xenCT				Latimeria
35	55	0 Ca		35	55	0 Ca		35	55	0 Ca
665.329	2445.77	2885		431.497	453.081	787.234		576.068	1134.11	768.932
671.365	2637.45	2995.75		979.51	919.522	902.001		620.348	1213.5	1046.68
679.655	2808.44	3009.89		1090.84	924.101	1514		637.116	1229.92	1147.52
790.186	2829.77	3030.72		1212.25	1015.29	1665.3		817.063	1698.47	1216.92
836.562	2857.28	3157.24		1218.04	1021.66	1669.06		834.07	1698.65	1358.21
878.2	2895.39	3165.02		1306.37	1024.99	1834.4		994.977	1708.96	1695.57
963.286	2923.62	3212.09		1311.82	1056.62	1932.09		1027.59	1717.12	1739.06
985.932	2974.48	3326.53		1371.74	1159.22	2072.21		1086.34	1744.69	1804.83
1043.91	3005.37	3328.46		1446.28	1179.2	2160.31		1120.89	1756.35	1869.26
1071.61	3036.8	3349.36		1522.89	1193.14	2175.15		1135.96	1811.35	1896.34
1088.95	3112.18	3403.86		1536.85	1241.1	2186.79		1226.7	1863.53	1909.5
1093.18	3119.65	3417.93		1542.25	1247.67	2205.25		1262.72	1893.25	1910.61
1124.39	3137.85	3433.25		1608.85	1269.6	2318.7		1315.91	1927.65	1981.31
1136.17	3146.48	3444.59		1618.18	1282.66	2334.21		1330.2	1934.49	2013.66
1139.2	3154.51	3465.78		1627.31	1291.7	2365.13		1332.04	1956.69	2123.11
1159.81	3154.51	3474.25		1634.77	1302.64	2448.75		1334.7	1992.41	2149.86
1166.04	3176.68	3491.71		1658.66	1306.64	2458.59		1365.62	2059	2182.37
1189.75	3205.12	3506.45		1675.62	1375.91	2485.29		1388.55	2111.86	2188.84
1195.33	3220.4	3506.75		1693.37	1377.31	2492.18		1396.3	2143.92	2204.6
1197.42	3229.68	3508.93		1713.32	1381.56	2498.06		1403.37	2173.32	2218.69
1214.29	3238.04	3529.94		1720.57	1385.38	2509.94		1411.39	2178.73	2230
1240.27	3254.96	3575.31		1727.47	1388.6	2540.14		1443.81	2179.86	2240.08
1246.12	3263.86	3594.12		1740.99	1393.27	2548.31		1450.85	2180.06	2242.34
1257.87	3279.42	3602.8		1772.14	1398.63	2549.26		1455.77	2199.15	2269.41
1272.38	3279.59	3610.57		1772.84	1403.22	2562.13		1461.87	2201.62	2269.67
1295.58	3280.13	3612.86		1781.11	1403.57	2582.81		1498.18	2210.88	2283.69
1296.57	3282.45	3642.82		1804.16	1409.09	2600.75		1508.57	2216.23	2284.23
1308.18	3282.95	3665.69		1804.3	1410.52	2626.31		1527.78	2227.62	2295.64
1318.81	3289.51	3718.17		1813.58	1428.56	2672.97		1530.95	2248.16	2309.68
1328.13	3298.19	3735.8		1831.72	1481.59	2705.73		1532.96	2265.71	2326.53
1340.26	3347.78	3778.1		1835.3	1482.13	2713.55		1537.72	2268.35	2328.01
1360.07	3362.05	3827.95		1844.14	1482.39	2728.24		1549.28	2268.62	2329.75
1368.89	3374.17	3838		1851.5	1517.53	2754.63		1576.56	2276.25	2345.34
1379.29	3385.63	3839.49		1853.29	1535.1	2755.82		1581.75	2297.71	2362.22
1418.27	3388.05	3856.13		1861.12	1537.31	2757		1639.07	2302.54	2363.27
1425.93	3398.61	3859.97		1871.84	1553.13	2757.84		1643.08	2337.82	2387.93
1501.22	3403.15	3896.72		1886.96	1564.85	2762.16		1648.93	2386.26	2399.21
1519.63	3419.36	3906.38		1888.31	1607.48	2782.08		1671.21	2390.08	2423.15
1522.22	3424.59	3935.44		1893.54	1626.23	2801.98		1672.25	2404.03	2430.84
1558.52	3442.2	3946.78		1938.62	1632.12	2843.97		1697.93	2405.76	2431.16
1585.63	3453.39	3960.03		1938.65	1639.56	2850.94		1699.96	2456.37	2431.26
1598.56	3454.31	3982.86		1952.8	1643.07	2881.34		1703.67	2459.28	2451.52
1644.26	3473.78	3985.05		1955.83	1649.9	2892.07		1725.49	2465.51	2454.6
1645.43	3475.53	4001.47		1957.67	1677.16	2906.32		1728.78	2466.74	2461.03
1653.06	3484.69	4017.7		1994.2	1677.63	2913.06		1745.96	2473.22	2471.74
1667.49	3487.41	4047.8		1998.03	1678.8	2915.47		1748.64	2475.42	2505.22
1709.15	3502.14	4050.78		2012.52	1689.78	2975.36		1758.36	2489.27	2523.46
1750.39	3503.92	4055.91		2024.34	1728.21	2981.01		1765.08	2496.2	2546.43
1760.07	3514.03	4072.1		2025.17	1729.77	2989.55		1769.77	2500.82	2550.23
1766.98	3519.95	4083.73		2027.46	1736.77	2993.7		1784.74	2511.45	2553.67
1771.71	3526.36	4084.37		2036.03	1743.56	3019.62		1785.16	2513.65	2562.79
1781.48	3528.67	4088.63		2038.8	1746.45	3020.46		1793.83	2526.28	2568.76
1782.17	3569.97	4103.2		2058.93	1754.25	3024.81		1795.58	2528.52	2603.83
1793.02	3570.77	4107.32		2074.92	1757.23	3044.17		1801.93	2529.33	2632.14
1818.33	3576.97	4110.62		2076.11	1759.22	3050.61		1841.65	2533.18	2632.41
1819.48	3577.13	4110.69		2079.85	1763.5	3081.73		1844.94	2569.66	2692.28
1826.51	3585.82	4114.24		2094.44	1766.5	3093.09		1853.38	2589.3	2723.14
1844.7	3615.48	4139.16		2099.72	1772.96	3096.8		1853.52	2650.99	2732.83
1845.29	3646.83	4160.69		2102.1	1773.35	3108.48		1876.58	2653.85	2744.66
1864.59	3648.64	4162.27		2115.22	1785.16	3113.66		1879.01	2674.89	2769.8
1873.82	3655.23	4163.9		2119.05	1809.77	3135.01		1890.96	2675.61	2780.01
1885.12	3667.39	4169.37		2121.15	1819.84	3157.44		1891.4	2684.36	2798.71
1891.57	3686.75	4172.33		2131.86	1829.09	3161.56		1901.59	2714.89	2811.4
1896.28	3690.36	4181.71		2156.21	1836.45	3163.13		1903.53	2719	2812.13
1910.25	3690.67	4193.2		2178.75	1843.17	3173.75		1905.14	2739.78	2830.06
1920.11	3700.24	4195.55		2181.14	1847.86	3185.31		1908.9	2747.96	2843.88
1934.18	3701.03	4217.77		2185.49	1866.38	3199.43		1914.25	2752.61	2867.89
1944.05	3705.81	4220.79		2194.38	1884.29	3219.04		1915.65	2754.81	2872.63
1947.99	3711.29	4244.32		2194.53	1906.64	3225.37		1927.79	2765.68	2882.47
1964.96	3714.91	4250.34		2197.54	1907.49	3250.81		1934.8	2766.26	2889.48
1973.5	3723.79	4258.68		2202.13	1911.99	3255.09		1935.07	2767.33	2902.26
1974.18	3733.87	4264.81		2204.58	1924.66	3271.22		1935.6	2790.09	2918.66
2076.77	3737.99	4270.99		2222.78	1924.9	3285.71		1951.78	2808.39	2927.18
2077.35	3760.71	4272.35		2229.77	1926.09	3295.74		1972.08	2819.46	2946.49
2085.36	3773.5	4272.65		2236.05	1940.2	3296.68		1975.01	2820.71	2949.26
2120.33	3775.92	4291.01		2236.38	1941.85	3316.81		1978.75	2826.85	2961.02
2122.91	3775.92	4294.98		2248.32	1942.44	3323.48		1980.59	2832.8	2967.12
2134.89	3779.44	4300.73		2255.53	1946.08	3334.5		1989.23	2833.69	2988.57
2157.04	3782.07	4304.68		2260.23	1954.2	3346.2		1990.55	2882.61	3004.69
2164.6	3798.84	4308.28		2306.88	1962.19	3353.07		1992.81	2887.89	3005.26
2196.33	3802.88	4314.41		2313.02	1972.38	3389.2		1994.82	2895.95	3012.01
2207.43	3807.83	4319.97		2313.42	1977.43	3414.98		1995.21	2910.73	3024.82
2215.48	3809.08	4323.76		2344.35	1979.82	3452.41		2013.12	2919.42	3036.29
2215.49	3809.08	4341.58		2353.14	1988.33	3461.29		2015.73	2925.16	3038.05
2223.78	3830.87	4354.51		2356.94	2033.46	3462.47		2030.11	2928.28	3039.49
2240.63	3833.84	4362.52		2357.27	2048.78	3467.43		2031.52	2933.63	3050.66
2243.99	3835.89	4373.81		2365.98	2054.08	3502.11		2032.76	2944.58	3082.12
2244.56	3837.14	4388.7		2388.08	2056.97	3528.58		2052.33	2953.61	3086.15
2245.3	3846.84	4389.65		2394.48	2059.77	3552.01		2054.86	2956.22	3096.71
2246.24	3848.23	4398.27		2408.92	2066.5	3585.77		2070.16	2960.39	3101.26
2268.42	3859.37	4412.18		2409.53	2096.44	3586.87		2071.05	2974.56	3106.77
2297.72	3867.64	4412.4		2414.71	2113.22	3595.58		2076.94	2977.71	3113.55
2315.23	3881.42	4420.72		2426.74	2117.8	3605.94		2078.38	2981.19	3122.14
2321.03	3894.53	4426.68		2436.04	2124.85	3614.71		2090.18	2982.68	3123.6
2346.38	3898.55	4427.28		2440.74	2143.59	3630.52		2094.77	2989.95	3130.04
2348.81	3906.45	4442.18		2441.62	2145.48	3640.04		2107.32	2995.86	3133.11
2360.66	3909.05	4454.49		2449.64	2149.86	3652.76		2127.3	3003.03	3135.02
2380.11	3909.19	4456.41		2469.09	2154.24	3656.99		2153.31	3032.74	3138.98
2386.62	3912.31	4478.01		2470.06	2162.86	3662.16		2154.07	3043.24	3159
2397.44	3915.88	4492.72		2475.23	2164.38	3695.47		2157.21	3064.18	3168.56
2404.72	3917.32	4505.96		2485.66	2169.48	3715.58		2162.61	3065.14	3182.73
2405.11	3922.52	4507.16		2502.31	2174.56	3759.32		2183.72	3071.56	3199.46
2426.11	3924.39	4512.8		2514.75	2192.31	3795.65		2186.29	3071.79	3204.33
2433.36	3929.82	4515.48		2534.41	2196.42	3817.22		2187.7	3084.16	3217.34
2434.23	3932.91	4516.85		2537.04	2199.1	3845.79		2200.27	3095.86	3221.23
2443.24	3947.03	4525.17		2558.2	2205.07	3845.87		2200.49	3100.57	3230.5
2447.07	3948.11	4526.3		2558.88	2223.64	3892.28		2222.16	3103.07	3243.86
2472.08	3950.9	4540.01		2567.03	2230.23	3893.9		2226.04	3129.98	3244.55
2474.72	3953.84	4546.23		2572.64	2233.97	3907.27		2249.2	3168.78	3269.86
2475.7	3958.34	4551.53		2585.35	2240.51	3916.41		2254.5	3173.06	3272.24
2478.33	3961.8	4568.78		2586.52	2240.54	3923.02		2258.25	3173.22	3311.35
2486.4	3970.12	4579.1		2589.74	2265.8	3923.64		2266.7	3177.42	3311.69
2487.36	3970.48	4587.75		2605.27	2270.16	3927.29		2275.06	3195.83	3316.39
2490.43	3987.92	4591.35		2607.03	2280.4	3936.54		2283.2	3196.59	3342.01
2491.31	3993.23	4595.47		2609.84	2282.61	3937.78		2292.14	3197.17	3372.29
2493.18	3997.09	4598.66		2623.78	2290.08	4000.73		2310.85	3207.34	3372.55
2511.23	4002.26	4599.18		2628.26	2295.33	4026.76		2312.14	3207.98	3408.55
2515.66	4016.96	4599.34		2632.74	2299.6	4029.46		2328.31	3231.98	3420.39
2517.35	4036.26	4618.57		2664.81	2313.56	4038.47		2331.28	3262.75	3426.07
2521.14	4042.53	4628.3		2672.8	2315.51	4043.74		2333.42	3267.36	3449.15
2532.34	4058.54	4644.98		2692.9	2337.08	4044.96		2334.56	3285.3	3452.36
2543.63	4089.57	4645.64		2694.95	2342.07	4062.55		2352.76	3324.74	3458.36
2544.78	4093.45	4654.65		2704.49	2349.26	4066.38		2354.19	3346.61	3483.81
2559.81	4101.76	4664.37		2726.18	2363.3	4083.43		2396.04	3352.33	3506.52
2570.33	4115.5	4681.83		2756.42	2371.2	4108.87		2397.26	3352.38	3508.09
2575.63	4117.82	4689.28		2756.94	2386.46	4111.71		2399.62	3366.25	3509.97
2590.6	4117.82	4705.69		2769.52	2412.58	4113.31		2400.6	3370.63	3560.55
2592.15	4119.09	4712.91		2774.98	2416.27	4118.32		2409.48	3371.26	3561.01
2594.97	4128.92	4714.14		2789.07	2417.58	4118.6		2410.8	3381.01	3622.52
2597.1	4136.53	4714.67		2804.98	2428.87	4128.58		2414.32	3386.68	3633.24
2604.65	4136.53	4721.81		2809.83	2441.14	4131.39		2418.42	3395.68	3657.96
2608.22	4139.56	4722.46		2814.12	2453.97	4143.16		2422.24	3403.93	3671.89
2616.26	4139.77	4723.9		2824.41	2457.72	4145.1		2433.55	3414.82	3689.89
2617.7	4142.35	4754.79		2831.16	2459.14	4149.6		2440.43	3437.95	3700.23
2630.13	4152.33	4755.61		2838.5	2459.16	4177.83		2451.13	3452.67	3706.28
2631.68	4155.55	4762.65		2870.2	2477.93	4200.62		2458.29	3488.7	3715.18
2635.14	4156.3	4772.48		2899.68	2480.9	4246.6		2462.51	3502.28	3720.71
2648.3	4161.24	4778.16		2900.62	2487.08	4250.89		2466.02	3526.88	3727.53
2654.8	4173.12	4780.77		2920.31	2528.24	4269.91		2487.02	3549.95	3732.18
2662.08	4196.5	4789.96		2924.62	2547.76	4274		2490.36	3554.18	3752.73
2663.43	4197	4794.6		2942.18	2561.85	4288.83		2498.69	3564.97	3768.16
2664.3	4217.35	4809.85		2963.68	2566.01	4291.64		2502.84	3587.84	3798.42
2676.26	4225.35	4819.22		2971.63	2568.99	4295.94		2503.75	3628.11	3807.7
2682.65	4231.7	4831.41		2973.83	2572.86	4321.2		2518.02	3629.34	3829.42
2688.84	4237.23	4833.67		2977.84	2573.22	4361.66		2530.39	3630.87	3832
2692.47	4246.43	4837.08		3004.09	2584.46	4365.25		2536.3	3634.12	3853.52
2693.36	4250.11	4849.78		3007.58	2589.71	4400.03		2543.72	3634.54	3854.12
2706.11	4259.27	4856.54		3031.27	2590.38	4404.41		2569.53	3640.21	3892.53
2706.18	4263.85	4860.64		3033.57	2614.4	4404.9		2571.1	3687.51	3896.79
2715.88	4274.59	4862.76		3059.91	2615.36	4455.73		2573.59	3712.07	3947.13
2716.04	4275.11	4869.07		3064.87	2616.14	4470.47		2588.68	3714.59	3968.61
2717.72	4303.73	4881.65		3069.25	2637.2	4488.64		2593.64	3747.21	3970.93
2727.42	4310.95	4886.3		3070.53	2648.82	4491.48		2614.49	3750.84	4000.78
2727.54	4313.02	4890.33		3077.89	2649.16	4493.2		2631.25	3792.65	4012.54
2728.84	4314.52	4896.44		3080.8	2651.41	4592.67		2671.72	3815.81	4028.33
2745.13	4319.35	4899.74		3086.69	2654.64	4676.32		2673.02	3861.12	4033.85
2750.82	4331.38	4904.08		3096.36	2681.2	4698.92		2689.04	3880.85	4044.14
2754.07	4332.61	4908.69		3111.32	2682.84	4729.4		2695.45	3897.14	4048.65
2761.23	4332.81	4916.31		3113.15	2691.92	4778.16		2735.14	3908.5	4057.74
2765.47	4336	4921.23		3114.63	2705.12	4805.31		2760.78	3923.52	4088.69
2767.2	4346.01	4927.05		3116.11	2710.39	4807.03		2775.56	3925.13	4099.2
2770.45	4353.67	4951.21		3155.02	2740.98	4870.38		2778.93	3947.87	4140.38
2770.61	4356.52	4953.1		3166.84	2747.84	4870.75		2790.18	3981.74	4158.89
2771.08	4358.66	4963.91		3204.63	2748.92	4904.61		2797.91	3984.48	4168.94
2778.06	4372.16	4976.56		3213.25	2809.19	4935.85		2820.02	3989.27	4174.56
2793.11	4378.81	4980.1		3218.95	2838.53	4941.27		2848.12	4044.82	4179.56
2793.92	4380.72	4980.6		3233.72	2840.36	4948.13		2874.39	4057.8	4194.19
2800.34	4395.91	5003.51		3247.9	2841.62	4969.07		2898.06	4069.86	4195.68
2807.25	4398.31	5005.48		3273.38	2851.16	4981.39		2898.96	4130.2	4200.22
2820.54	4408.62	5035.98		3291.56	2853.11	5164.39		2899.08	4159.85	4213.69
2833.88	4416.54	5042.39		3308.09	2883.16	5285.35		2905.15	4165.61	4325.59
2845.67	4420.95	5048.12		3313.33	2891.35	5402.92		2941.05	4223.68	4335.3
2848.41	4421.82	5055.85		3341.49	2955.49	5481.49		2943.31	4242.16	4371.73
2854.62	4423.8	5081.85		3471.57	3012.93	5488.91		2955.1	4341.58	4407.93
2855.56	4453.62	5084.08		3532.29	3044.55	5652.07		2958.66	4383.34	4434.58
2858.14	4455.08	5088.71		3545.41	3048.01	5852.94		2984.27	4401.2	4464.52
2870.23	4462.97	5092.45		3600.55	3062.1	5911.52		3003.34	4419.92	4505.22
2875.34	4473.28	5099.8		3604.51	3107.21	6053.56		3047.39	4456.83	4509.86
2880.7	4485.29	5104.46		3637.14	3136.26	6055.02		3061.85	4513.03	4550.69
2882.89	4488.36	5106.67		3671.95	3142.76	6060.39		3080.15	4621.08	4572.91
2888.54	4495.34	5112.92		3672.05	3168.36	6094.11		3082.55	4669.72	4575.76
2889.91	4496.4	5116.39		3698.84	3194.55	6318.56		3093.63	4752.46	4583.25
2897.03	4503.99	5122.94		3708.61	3195.78	6394.4		3133.63	4787.69	4629.52
2897.78	4507.15	5145.16		3710.46	3246.7	6467.99		3141.61	4859.75	4701.33
2902.15	4510.74	5150.72		3792.05	3264.97	6493.53		3184.95	4886.57	4702.31
2905.7	4510.98	5156.14		3882.12	3276.27	6493.89		3244.67	4921.3	4724.84
2906.76	4511.75	5163.52		3982.64	3318.81	6565.88		3252.14	4939.21	4877.3
2942.1	4513.87	5173.15		4024.86	3382.75	6618.95		3370.18	4995.64	4902.86
2942.3	4523.44	5175.29		4033.32	3455.93	6631.44		3395.69	5057.56	5105.14
2942.53	4523.44	5179.92		4105.65	3512.01	6954.77		3448.24	5074.15	5481.72
2945.8	4527.25	5180.78		4177.97	3617.99	6973.18		3462.38	5097.41	5508.32
2947.83	4531.11	5181.53		4191.63	3766.53	7461.06		3469.9	5106.61	5525.42
2949.79	4531.11	5185.34		4226.09	3809.93	7715.65		3615.64	5180.57	5661.48
2962.26	4533	5185.45		4252.95	3860.66	7780.8		3662.49	5412.16	6081.4
2972.92	4536.62	5194.89		4344.84	3883.63	7885.81		3730.7	5946.01	6342.7
2972.95	4543.61	5197.32		4819.41	4032.02	8540.21		3737.16	6130.38	6724.96
2976.95	4549.2	5211.4		4925.9	4052.53	8909.64		3985.53	6163.24	6899.68
2993.82	4551.57	5223.54		4965.72	4983.45	9161.86		4083.32	6439.59	7111.4
2993.99	4553.43	5229.35		6268.28	6069.64	9194.26		4194.22	6555.58	7991.05
3005.54	4555.9	5236.11		6906.21	6356.24	11303.4		5387.1	6663.32	10428.8
3009.7	4560.71	5237.93
3011.98	4571.46	5240.16
3023.16	4577.94	5257.02
3026.71	4578.71	5263.02
3027.27	4582.39	5267.39
3031.31	4595.92	5282.4
3046.16	4601.27	5282.95
3048.15	4612.98	5300.81
3050.83	4623.27	5301.84
3060.76	4635.76	5309.71
3075.66	4635.88	5313.14
3082.18	4650.32	5313.93
3082.39	4658.52	5315.25
3090.28	4660.6	5319.88
3091.43	4662.33	5322.7
3092.22	4679.99	5339.6
3095.58	4690.35	5359.49
3096.88	4699.49	5372.38
3099.04	4700.64	5379.18
3099.67	4700.66	5379.24
3100.38	4706.52	5384.72
3102.41	4722.08	5404.53
3123.45	4730.09	5411.07
3134.99	4731.27	5412.58
3138.06	4736.04	5414.41
3138.95	4763.65	5418.13
3153.45	4783.1	5426.91
3154.78	4789.59	5433.06
3156.56	4789.59	5446.45
3161.64	4800.78	5475.07
3166.39	4806.04	5480.81
3166.77	4819.25	5488.46
3182.93	4820.95	5488.65
3188.47	4838.49	5520.52
3189.55	4841.78	5526.66
3192.96	4847.62	5537.42
3194.32	4847.62	5541.23
3207.21	4856.85	5545.08
3220.75	4864.71	5572.38
3221.74	4881.65	5589.06
3226.96	4890.19	5590.08
3228.53	4890.19	5600.4
3229.93	4904.52	5603.11
3237.7	4904.52	5608.97
3243.18	4941.55	5614.61
3244.47	4941.98	5628.19
3244.55	4954.84	5632.46
3245.58	4969.63	5644.16
3246.63	4971.34	5645.43
3249.42	4975.64	5650.06
3251.4	4989.51	5658.86
3258.67	4991.61	5665.29
3263.28	4991.61	5666.02
3270.73	5006.31	5667.34
3277.28	5008.59	5667.63
3277.83	5016.2	5674.38
3282.34	5027.51	5684.86
3287.43	5030.53	5697.34
3288.69	5034.74	5711.9
3291.74	5040.11	5734.07
3293	5044	5734.4
3293.62	5056.01	5743.5
3297.36	5056.9	5749.6
3301.62	5066.49	5772.05
3302.1	5066.8	5784.59
3307.98	5093.94	5785
3308.87	5109.5	5803.73
3309.23	5110.47	5819.35
3313.13	5135.89	5819.98
3314.83	5141.25	5820.55
3320.51	5141.79	5830.39
3324.79	5142.15	5836.64
3332.76	5146.05	5889.56
3336.72	5146.62	5899.66
3340.91	5178.04	5901.23
3347.15	5187.95	5902.95
3358.57	5199.45	5906.94
3360.99	5224.19	5916.04
3366.48	5234.16	5922.21
3370.83	5246.21	5927.19
3379.51	5291.29	5929.03
3381.76	5293.11	5936.12
3382.04	5306.08	5942.27
3383.17	5307.4	5947.4
3384.63	5312.14	5952.46
3385.17	5328.07	5952.53
3389.18	5329.43	5989.17
3395.37	5332.99	6009.01
3407.18	5346.89	6021.21
3418.41	5350.29	6029.02
3423.76	5355.27	6031.92
3424.26	5365.6	6032.44
3430.02	5366.52	6036.88
3430.87	5366.61	6039.92
3433.09	5368	6042.75
3445.32	5368.29	6046.81
3455.76	5371.85	6047.36
3461.12	5375.06	6058.48
3466.32	5379.38	6064.61
3469.58	5382.29	6088.98
3479.38	5396.31	6092.58
3479.56	5397.77	6104.41
3495.45	5399.7	6112.51
3495.56	5399.7	6124.46
3498.53	5402.07	6129.8
3502.03	5407.46	6131.73
3503.62	5414.36	6135.38
3504.27	5416.49	6137.13
3506.77	5423.38	6137.77
3508.41	5458.88	6145.04
3528.65	5461	6147.99
3530.73	5471.74	6158.13
3542.01	5471.74	6181.09
3544.71	5472.84	6183.56
3557.21	5475.64	6201
3576.81	5486.61	6204.03
3582.44	5491.88	6209.92
3587.95	5495.18	6215.48
3590.18	5496.5	6218.79
3599.14	5514.09	6221.1
3601.14	5514.65	6221.86
3618.01	5528.9	6225.85
3626.25	5532.05	6227.08
3640.96	5546.54	6243.92
3643.15	5548.14	6266.03
3651.19	5555.44	6269.89
3657.77	5556.49	6274.82
3659.92	5560.74	6281.83
3661.93	5569.01	6283.93
3665.6	5581.16	6287.14
3669.14	5581.63	6289.34
3669.52	5588.31	6294.22
3678.35	5596.5	6310.8
3685.64	5598.12	6318.9
3689.82	5598.12	6335.34
3690.98	5605.35	6342.01
3692.06	5605.35	6350.91
3696.55	5606.44	6361.23
3711.24	5609.91	6362.77
3715.95	5620.1	6366.84
3716.94	5620.88	6378.1
3725.59	5621.22	6382.34
3727.56	5621.41	6384.85
3730.35	5626.95	6394.79
3744.63	5641.37	6401.48
3750.54	5646.19	6437.17
3750.56	5666.79	6459.2
3755.27	5677.66	6462.96
3757.9	5685.61	6463.67
3758.94	5688.43	6471.61
3759.28	5689.41	6472.64
3759.37	5694.07	6478.63
3760	5706.22	6478.91
3764.45	5714.11	6483.79
3777.49	5728.02	6484.09
3794.91	5729.61	6485.92
3796.22	5731.97	6486.92
3798.26	5745.5	6495.86
3803.57	5778.2	6504.63
3809.3	5793.06	6505.2
3810.35	5795.22	6521.6
3823.89	5816.28	6538.66
3834.56	5823.94	6565.88
3834.98	5829.9	6566.39
3836.12	5838.24	6574.96
3837.48	5843.47	6577.58
3846.91	5845.53	6586.77
3858.33	5883.49	6587.62
3861.91	5901.39	6588.64
3865.71	5925.33	6596.19
3877.16	5936.49	6623.15
3878.96	5936.49	6627.77
3882.78	5937.51	6646.06
3894.14	5942.46	6646.14
3895.3	5949.43	6658.44
3898.81	5951.83	6663.11
3915.73	5957.13	6665.17
3925.17	5958.54	6674.56
3933.01	5967.15	6675.01
3938.19	5974.26	6677.39
3938.26	5989.96	6678.42
3940.23	6009.72	6687.4
3945.91	6012.08	6708.23
3956.53	6016.63	6720.77
3959.91	6017.56	6723.72
3963.62	6019.47	6736.51
3970.59	6028.88	6747.71
3972.52	6042.47	6747.78
3983.83	6054.02	6759
4001.33	6054.18	6787.79
4011.02	6076.29	6796.74
4022.43	6077.78	6810.62
4023.74	6083.23	6832.73
4031.44	6092.77	6843.99
4035.96	6099.42	6871.51
4037.31	6120.94	6881.45
4038.69	6133.02	6883.39
4046.9	6148.12	6904.61
4069.05	6149.69	6922.84
4093.34	6151.34	6926.91
4098.61	6157.58	6949.55
4108.49	6172.66	6960.51
4110.26	6179.48	6965.69
4124.23	6182.89	6966.9
4127.55	6185.99	6983.71
4147.43	6197.32	6990.91
4158.34	6240.25	7001.18
4161.35	6241.07	7038.82
4175.77	6264.72	7040.11
4193.68	6264.72	7106.29
4214.57	6268.77	7108.53
4223.44	6280.33	7112.65
4224.85	6282.03	7118.9
4227.07	6283.73	7121.64
4228.11	6291.07	7122.93
4248.43	6294.49	7133.27
4254.8	6294.65	7144.34
4258.68	6310.06	7155.98
4262.23	6322.94	7159.34
4278.61	6399.81	7182.53
4288.33	6418.64	7198.04
4289.24	6424.78	7208.16
4291.28	6428.13	7217.78
4301.31	6439.69	7227.44
4318.54	6477.63	7244.7
4331.45	6520.46	7249.84
4345.23	6524.68	7258.78
4363.61	6541.51	7266.57
4364.5	6543.89	7268.55
4380.29	6559.57	7273.12
4391.2	6563.23	7310.2
4394.44	6598.29	7334.36
4395.77	6606.77	7362.46
4399.7	6633.56	7367.62
4409.26	6654.23	7383.05
4413.15	6656.13	7394.7
4413.61	6669.26	7427.43
4424.02	6683	7429.56
4468.86	6683	7431.74
4506.39	6684.58	7451.43
4521.48	6692.38	7497.98
4558.29	6701.28	7507.92
4575.57	6703.63	7545.79
4577.73	6736.01	7556.65
4577.89	6737.62	7561.36
4592.07	6758.62	7569.52
4620.45	6758.62	7581.04
4626.7	6804.09	7619.89
4629.03	6808.53	7632.33
4637	6833.09	7637.44
4651.28	6839.79	7658.18
4658.58	6839.91	7673.69
4689.21	6844.99	7682.44
4693.1	6849.38	7682.92
4705.56	6849.38	7694.94
4744.02	6875.92	7699.39
4747.17	6897.24	7700.67
4760.35	6897.24	7746.92
4770.34	6909.33	7774.91
4771.57	6912.43	7805.85
4823.93	6932.4	7807.94
4858.56	6956.52	7887.63
4860.15	6960.8	7970.88
4880.85	6974.62	7989.41
4881.59	6984.14	8074.79
4906.11	6999.16	8084.49
4909.41	7014.67	8117.47
4911.15	7014.67	8148.72
4913.78	7051.27	8189.45
4964.73	7060.94	8206.21
4965.56	7064.85	8215.54
4980.08	7067.69	8222.56
5008.73	7084.27	8235.25
5011.45	7123.24	8258.73
5015.85	7123.24	8279.89
5042.76	7142.52	8336.34
5043.89	7146.94	8343.09
5072.32	7158.53	8361.24
5094.89	7210.48	8418.4
5133.09	7217.64	8428.51
5141.39	7223.98	8443.27
5158.65	7225.06	8455.15
5167.39	7229.98	8558.59
5184.29	7297.05	8592.97
5190.6	7362.94	8601.4
5264.53	7371.41	8615.84
5272.07	7371.59	8663.46
5278.06	7392.29	8702.62
5305.99	7397.79	8723.99
5336.66	7412.75	8876.48
5338.95	7449.77	8949.36
5360.82	7452.36	8978.69
5399.77	7470.62	9118.78
5404.59	7483.38	9139.18
5426.11	7500.61	9143.47
5442.62	7550.67	9247.41
5468.97	7562.68	9284.58
5590.85	7571.06	9341.32
5649.96	7571.68	9740.07
5650.93	7586.06	9780.81
5691.51	7601.79	9808.37
5865.63	7611.39	10113.6
5888.6	7622.06	10232
5918.31	7641.41	10247.9
6073.23	7681.56	10372.9
6433.9	7684.59	10475.5
	7703.16	10539.3
	7766.13	10794.6
	7778.26
	7783.68
	7783.68
	7833.33
	7836.43
	7840.02
	7873.95
	7873.95
	7935.7
	7935.7
	7939.88
	7944.52
	7950.95
	8092.31
	8092.55
	8109.69
	8139.26
	8140.86
	8203.07
	8209.53
	8287.45
	8318.21
	8318.21
	8323.85
	8338.83
	8352.26
	8352.26
	8469.96
	8482.46
	8492.77
	8501.25
	8537.6
	8537.65
	8555.9
	8555.9
	8580.68
	8586.83
	8688.72
	8696.49
	8696.49
	8710.81
	8849.62
	8964.01
	8990.96
	9054.19
	9085.68
	9098.81
	9158.72
	9158.72
	9437.47
	9816.25
	9987.3
	10075.2
	10295.9
	10411.1

## Sheet: Figure 5c
xtCx26ΔPV			hCx26 + xenCT			Latimeria
55	0Ca		55	0Ca		55	0Ca
2797.34	4115.35		-195.861	1466.02		943.003	857.731
1402.29	2174.49		-529.231	1284.18		1312.61	987.018
2128.31	1417.71		-414.267	994.962		1104.02	1492.89
2163.1	2475.89		-468.06	1212.33		939.3	701.027
2013.08	2548.25		-145.447	1131.87		569.663	1146.23

## Sheet: Figure 6 -conductance changes
xtCx26ΔPV	Latimeria
2.05	1.66
0.95	2.14
4.85	3.46
1	5.22
1.2	0.84
4.4	3.02
9.5	1.46
2.7	1.8
	0.68
	4
	1.26
	6.54
	0.96
	1.26

## Sheet: Figure 7c
Danio				Rhincodon
55	70	0Ca		55	70	0Ca
736.342	1873.99	1764.51		692.413	2645.67	2284.18
1380.61	2839.88	2482.41		1122.45	3326.85	4007.31
1168.7	2594.93	3722.83		1017.38	2089.3	2642.14
389.868	2029.13			757.375	1717.69	2506.78
806.585	1658.28	2088.19		-38.136	927.85	1436.58

## Sheet: Figure 8c
Human				Human Pro to Gly				Lepidosiren + Pro
55	70	0Ca		55	70	0Ca		55	70	0Ca
364.916	1479.6	1460.49		166.446	166.446	2014.26		4431.61	4508.26	5380.56
132.534	2572.56	4499.47		314.793	470.228	2180.87		2383.91	2578.44
1054.37	1920.96	1902.66		-858.952	-870.698	1164.52		2167.23	2515.35	2504.8
857.465	2516.55	1747.95		-140.772	149.045	2483.43		2572.6	2744.19	3067.42
692.361	2717.96	2135.08		-17.2915	-319.017	1777.86		1787.37	1371.22	2141.64

## Sheet: Figure 9c
Lepidosiren Cx26
35	55
150	292
70	400
35	340
18	275
150	370
14	520

## Sheet: Figure 9e
Rhincodon Cx32
35	55	70
13	16	17
12	13	17
14	18	14
13	12	13
13.5	18	14
13.5	12	13
		13.5
